# Supplementary material for: Association of Prognostic Nutritional Index and Mortality in Older Adults Undergoing Hip Fracture Surgery: A Retrospective Observational Study at a Single Large Center
Source: Medicina (Kaunas). 2025 Jul 30;61(8):1376. doi: 10.3390/medicina61081376 (PMC12388270; doi:10.3390/medicina61081376)
Supplement: Supplementary file 1 [file medicina-61-01376-s001.zip]

Archive with 1 entries (1 files):
- medicina-3745772-supplementary.pdf
